# Supplementary material for: Differences in PLA2 Constitution Distinguish the Venom of Two Endemic Brazilian Mountain Lanceheads, Bothrops cotiara and Bothrops fonsecai
Source: Toxins (Basel). 2022 Mar 25;14(4):237. doi: 10.3390/toxins14040237 (PMC9028134; doi:10.3390/toxins14040237)
Supplement: Supplementary file 1 [file toxins-14-00237-s001.zip]

Archive with 2 entries (2 files):
- Supplementary_file_1.xlsx
- Supplementary_file_2.pdf
